# Supplementary material for: Personal microbiome analysis improves student engagement and interest in Immunology, Molecular Biology, and Genomics undergraduate courses
Source: PLoS One. 2018 Apr 11;13(4):e0193696. doi: 10.1371/journal.pone.0193696 (PMC5894996; doi:10.1371/journal.pone.0193696)
Supplement: S1 Data — (XLSX) [file pone.0193696.s004.xlsx]

## Sheet: Pre-survey data
General Biology pre-test scores (Fig 1)
	Kit	No Kit
	13
	15
	15
		15
	17
	12
		13
	17
		10
	15
	15
		13
		11
		12
		9
		16
		10
		14
		15
		14
	8
		9
		14
		12
		15
		15
		14
		12
		14
		15
		15
		15
		17
		13
		6
		10
		16
	13
	15
	14
	9
	13
	12
	14
	13
	13
	5
	14
	12
	14
	12
	14
		13
		8
		9
		10
		11
		12
		15
		11
		10
		13
		9
		10
		12
		12
		9
		16
		13
		11
		4
		8
		13
		14
		15
		15
		15
		15
		12
		15
		14
		11
		3
		16
		11
		16
		15
		16
	14
		14
		14
		17
		11
		15
		17
		15
		13
		15
		13
	16
		13
		12
		14
		13
	12
	15
		16
	16
		15
	16
	16
	15
	15
	14
	12
	9
	15
	16
	17
	10
	14
	9
	11
	7
	13
	14
	14
	12
	12
	15
	12
	14
	16
	15
	15
	15
	15
	9
	17
	14
	13
	16
	13
	15
	17

## Sheet: Online moduke data
Online module data (Fig 2-6)		Assignment #1								Assignment #2								Assignment #3								Assignment #4								Entire Assignment
		Q7_1		Q8		Q9		Q10		Q37_1		Q38		Q39		Q40		Q19_1		Q20		Q21		Q22		Q31_1		Q32		Q33		Q34		Q35_1		Q35_2		Q35_3		Q35_4
		kit	demo	kit	demo	kit	demo	kit	demo	kit	demo	kit	demo	kit	demo	kit	demo	kit	demo	kit	demo	kit	demo	kit	demo	kit	demo	kit	demo	kit	demo	kit	demo	kit	demo	kit	demo	kit	demo	kit	demo
		Referring to the Google search you just performed: On a scale of 0 to 5 (0 = not at all, 5 = extr...-how engaged were you in searching for these health influences (e.g., how excited were you to do the search, how interested were you in the results)?		Approximately how much time did you spend searching on Google?		Approximately how many websites did you visit looking for information?		You were only asked to record one piece of evidence in the above question. How much evidence did...		Referring to the Google search you just performed: On a scale of 0 to 5 (0 = not at all, 5 = extr...-how engaged were you in searching for the relationship between gut microbes and diet (e.g., how excited were you to do the search, how interested were you in the results)?		Approximately how much time did you spend searching on Google?		Approximately how many websites did you visit looking for information?		You were only asked to give one piece of evidence. How much evidence did you actually find in you...		Referring to the Google search you just performed: On a scale of 0 to 5 (0 = not at all, 5 = extr...-how engaged were you in finding out whether or not these results are reliable (e.g., how excited were you to do the search, how interested were you in the results)?		Approximately how much time did you spend searching on Google?		Approximately how many websites did you visit looking for information?		In answering this reliability question, how many sources did you consult?		Referring to the hypothesis you just gave for the relationship between the presence of that micro...-how engaged were you in searching for this (e.g., how excited were you to do the search, how interested were you in the results)?		Approximately how much time did you spend searching on Google/coming up with your hypothesis?		Approximately how many websites did you visit looking for information?		You were only asked to offer just one hypothesis. How many hypotheses did you actually come up wi...		Referring to the entire assignment that you just completed, Scale: 0 = Not at all; 5 = Extremel...-how engaging was it (i.e., how much did it capture your interest; how interested were you in learning the information)?		Referring to the entire assignment that you just completed, Scale: 0 = Not at all; 5 = Extremel...-how much did you enjoy doing the assignment?		Referring to the entire assignment that you just completed, Scale: 0 = Not at all; 5 = Extremel...-how interested are you in learning more information about this topic?		Referring to the entire assignment that you just completed, Scale: 0 = Not at all; 5 = Extremel...-how likely are you to learn more about this topic on your own time?
			3		5		3		2		3		4		3		3		3		4		3		4		1		5		4		4		2		1		3		1
			3		5		4		4		3		4		3		3		2		5		4		4		2		5		4		4		2		2		2		3
			3		4		3		3		1		4		3		4		1		3		3		2		3		4		3		4		2		3		4		4
			3		4		3		4		1		4		4		4		0		4		3		4		0		3		2		4		2		1		4		4
			3		4		3		1		2		5		3		1		2		5		4		1		2		4		3		3		4		2		4		4
			2		4		3		4		1		4		3		3		0		4		3		4		2		5		4		3		3		2		4		4
			4		5		3		3		2		5		3		4		0		2		2		1		1		4		3		4		3		2		4		3
			4		3		3		3		4		4		3		4		1		4		3		4		3		4		4		4		3		3		4		3
			3		4		4		4		3		4		4		4		2		5		4		4		1		5		4		4		3		3		3		0
			3		3		3		3		3		2		3		3		1		4		3		3		1		4		3		3		3		3		4		2
			0		5		4		4		0		5		4		4		0		5		4		4		0		5		4		4		0		2		2		0
		2		4		3		3		2		4		3		3		1		5		4		3		2		4		3		3		3		2		4		4
			3		4		3		3		3		4		3		3		3		4		3		2		2		4		3		4		3		3		3		3
			5		3		3		3		4		4		3		3		2		5		4		4		2		5		3		4		4		3		4		3
			4		5		4		4		5		4		3		3		2		4		3		4		3		5		4		4		5		4		5		3
			2		4		3		3		3		4		4		4		3		5		4		4		3		5		4		4		4		2		5		3
			3		4		3		4		3		3		3		3		2		3		2		4		1		5		4		4		3		1		4		4
		0		4		4		3		0		4		4		4		1		4		4		3		1		4		4		2		1		1		1		1
			2		4		3		3		1		4		3		4		0		4		3		4		0		5		3		4		1		1		2		2
			2		5		3		3		1		5		4		4		1		4		3		4		1		5		4		4		2		1		3		2
			3		5		4		3		1		4		3		3		1		4		3		3		1		5		4		4		3		2		2		1
			3		4		3		2		1		5		3		3		2		4		3		3		3		4		3		4		2		2		4		5
			4		3		3		2		3		3		3		2		4		2		2		3		4		4		3		4		4		3		5		2
			3		5		4		4		3		3		1		4		1		5		4		4		3		4		3		4		2		2		2		1
			4		5		4		4		2		5		3		4		3		5		4		4		2		5		3		4		3		1		3		3
			1		4		4		4		1		4		3		4		1		4		3		4		1		4		3		4		1		1		1		1
			3		3		3		3		3		3		3		3		3		4		3		3		3		4		3		3		3		3		3		3
			3		5		3		3		2		4		3		4		2		5		4		4		3		5		3		4		2		1				3
			3		4		3		4		3		4		3		4		2		4		3		4		1		5		4		4		1		1		2		1
		4		3		3		2		1		5		4		4		4		4		3		3		3		5		5		4		3		3		5		4
			2		5		4		3		1		5		4		4		1		4		3		4		1		5		4		4		1		1		3		3
			3		4		3		3		5		3		3		2		4		3		3		2		1		4		3		3		4		3		5		5
			2		4		3		3		1		5		4		3		1		4		4		4		1		5		4		4		2		2		3		1
			2		4		3		4		1		4		4		4		2		5		4		4		2		4		4		4		3		3		4		2
			1		5		4		4		1		5		4		4		1		5		4		4		1		5		4		4		2		2		3		3
			4		3		3		2		4		3		3		3		4		3		3		2		4		5		5		3		4		3		3		3
			5		3		3		2		3		3		1		4		2		3		4		4		2		4		3		4		2		2		2		2
			3		5		4		4		3		5		4		4		1		4		3		4		3		5		4		4		1		1		1		1
			4		4		3		2		5		3		3		3		5		4		3		3		5		4		3		3		3		3		3		4
			5		4		4		1		2		3		3		3		1		4		3		3		4		4		3		2		3		2		5		5
			3		4		4		3		3		5		4		3		3		4		3		4		3		4		4		4		3		3		4		3
			3		3		3		3		4		3		3		3		1		4		3		4		4		4		3		4		4		3		4		3
			5		4		3		3		5		4		3		2		2		4		3		4		5		4		3		3		5		4		5		3
		3		4		3		3		3		4		3		4		1		4		4		4		2		4		3		4		3		3		3		3
			4		4		3		3		3		4		3		4		4		3		3		3		3		4		3		4		3		3		3		3
			3		4		3		4		3		4		3		3		2		4		3		3		4		5		3		4		3		3		2		2
			2		5		4		4		2		5		4		4		2		5		4		4		2		5		4		4		2		3		4		3
			5		5		3		4		3		5		4		4		3		4		3		3		2		4		4		4		4		3		5		5
			3		4		4		3		0		5		4		4		3		5		4		4		4		5		3		3		3		3		3		2
			4		5		3		2		3		4		3		4		2		4		3		2		3		5		3		4		3		3		4		2
			3		4		3		3		1		5		3		3		1		4		3		3		1		5		4		4		1		1		4		4
			3		4		3		4		1		4		3		4		1		5		4		3		1		5		4		4		1		1		3		1
			4		4		3		3		4		4		3		4		3		4		3		3		4		4		3		3		4		4		4		2
			2		4		4		4		1		4		3		4		1		5		4		4		2		5		4		4		2		2		3		3
			1		4		3		3		2		3		3		3		0		1		3		3		1		4		3		4		1		1		3		2
			1		4		3		3		1		4		3		4		1		4		3		3		1		3		4		3		2		2		5		4
			5		5		4		4		4		5		4		4		1		4		4		4		5		3		3		4		3		2		5		4
		3		4		3		3		2		4		3		3		1		4		3		3		3		4		2		3		3		3		4		2
			4		4		3		2		4		4		4		4		5		4		3		4		5		4		4		4		4		3		5		4
			3		5		3		2		4		4		3		3		3		5		3		4		5		4		3		3		4		4		4		3
			3		4		3		4		2		4		2		4		3		4		3		4		3		5		4		4		2		1		4		1
			1		4		3		4		1		3		3		3		2		3		4		4		1		3		3		4		2		1		1
			4		4		3		2		4		5		4		3		2		5		4		3		3		5		3		4		4		4		4		5
			4		5		4		4		3		5		4		4		3		5		4		4		3		5		4		4		3		4		4		4
			4		3		3		2		3		4		3		4		3		3		3		4		4		4		4		4		4		3		3		4
			4		4		3		3		3		4		3		4		1		4		4		3		4		5		4		4		4		4		5		4
			5		2		2		2		1		3		3		3		1		3		2		1		2		3		3		3		2		1		3		5
			5		4		4		4		5		4		4		4		5		4		4		4		5		4		4		4		4		4		4		3
		4		4		3		3		4		4		3		3		3		4		3		3		3		4		3		4		4		4		5		4
		5		3		3		2		4		3		2		3		4		3		2		3		4		3		3		3		4		4		4		3
			2		5		4		3		0		5		3		3		0		5		4		4		0		5		4		4		0		0		3		4
			4		4		4		4		2		4		3		4		1		3		2		3		1		4		3		4		1		1		3		3
			3		4		3		3		1		4		3		4		3		4		3		4		1		4		4		4		2		1		1		2
			4		2		2		1		3		3		3		2		2		3		3		3		2		4		3		3		3		2		3		2
			0		4		3		3		1		5		3		3		0		5		3		3		0		5		4		4		1		1		2		1
			1		5		4		4		1		2		3		3		1		4		4		4		1		4		4		4		1		1		2
			4		4		3		3		4		4		3		3		4		4		3		4		4		4		3		3		4		3		4		3
			4		4		2		3		5		3		1		1		3		3		2		4		4		3		3		3		4		3		5		5
			2		4		3		4		2		4		3		4		1		4		4		4		2		5		4		4		2		2		2		1
			2		4		3		4		2		4		3		4		2		5		4		4		2		4		4		4		3		2		1		1
			5		4		3		3		5		4		3		3		5		4		3		3		5		4		3		3		5		5		5		5
		2		4		3		3		2		4		3		3		2		3		2		2		2		5		3		4		2		2		3		2
		4		4		2		1		3		5		3		3		4		4		3		3		4		4		3		3		3		4		4		3
			3		4		3		3		3		4		3		3		3		5		4		4		3		4		3		4		4		4		5		2
		4		4		3		1		3		5		3		3		4		4		2		1		3		4		4		4		3		3		4		3
		1		5		3		3		2		4		3		3		1		3		3		2		1		4		3		4		2		2		2		1
		4		5		3		3		4		4		4		4		1		5		3		3		4		5		5		3		5		4		5		4
		4		3		3		1		2		4		2		3		3		3		2		1		3		4		3		3		3		2		5		5
		3		4		3		2		4		4		3		3		3		3		2		3		3		3		2		4		3		3		3		3
		3		4		3		3		3		4		4		4		2		5		4		4		2		4		4		4		4		2		5		3
		4		5		3		3		4		5		3		2		3		5		3		4		2		5		5		4		4		3		3		4
		4		4		4		4		4		3		2		2		4		3		3		2		4		4		3		3		4		4		4		3
		4		4		4		4		2		4		3		3		2		4		4		4		3		4		4		4		4		3		4		3
		2		5		4		4		3		4		3		4		1		4		3		4		5		5		5		4		3		2		5		5
		3		5		3		2		4		3		2		1		4		3		2		3		4		3		2		3		3		3		5		5
		4		1		2		3		4		2		3		3		4		3		2		4		3		4		3		4		4		4		5		4
		4		3		2		3		4		3		2		2		4		3		3		3		4		3		3		3		4		4		4		5
		5		3		2		1		5		3		2		1		5		2		1		1		5		2		1		3		5		5		5		3
		3		4		3		4		4		5		4		4		1		5		4		4		1		5		3		3		1		1		2		0
		5		3		3		4		4		3		3		4		2		4		4		4		4		4		4		4		4		4		4		5
		1		5		4		4		1		5		4		4		1		5		4		4		3		5		3		4		3		3		3		5
		5		4		3		3		4		4		3		3		3		4		3		4		4		4		3		4		3		3		4		5
		3		4		3		2		3		4		3		3		4		4		3		2		4		3		3		4		4		3		4		4
		3		5		4		4		4		4		3		3		2		4		3		3		4		4		3		4		4		4		5		5
		4		3		3		2		4		3		3		2		3		3		3		2		3		4		3		4		5		5		5		5
		5		2		2		1		5		2		2		2		5		2		2		3		5		2		2		4		4		4		5		5
		5		5		4		1		5		4		3		1		5		4		3		3		5		4		5		2		5		5		5		5
		3		4		3		4		4		4		3		3		3		4		3		4		3		5		4		4		3		3		5		5
		3		5		3		4		2		4		3		3		2		4		4		4		4		4		4		4		4		2		2		3
		5		4		3		3		4		4		3		4		2		4		4		4		4		4		3		3		5		4		5		5
		3		3		3		2		4		3		3		4		3		3		2		2		4		5		4		4		4		4		5		5
		5		1		3		3		5		2		3		4		5		3		3		3		5		3		3		4		5		4		5		5
		4		5		4		3		4		5		4		3		4		4		3		3		4		4		3		4		4		3		4		3
		2		3		3		3		4		3		2		4		2		2		2		3		1		2		3		3		3		2		3		1
		3		4		4		4		3		3		3		3		3		4		3		4		3		3		4		4		3		3		3		4
		4		2		2		2		NOT_APPLICABLE		3		2		3		2		4		3		4		2		4		4		4		4		4		5		5
		4		3		2		2		4		4		3		3		4		3		3		3		4		3		3		4		4		4		5		3
		5		4		4		4		5		1		1		1		4		5		3		3		5		4		3		4		5		5		5		5
		4		3		3		3		3		2		3		3		0		5		3		4		3		4		3		4		5		4		4		4
		5		4		3		3		5		4		3		3		5		4		3		3		5		4		3		3		5		5		5		5
		4		2		2		1		4		4		3		2		3		3		2		2		3		5		5		4		4		4		4		4
		3		4		3		2		4		5		1		4		1		4		3		3		2		3		3		3		4		4		5		4
		3		4		3		3		4		5		3		2		4		5		3		2		4		5		4		4		5		5		5		5
		4		3		3		4		2		3		3		4		2		4		3		4		2		4		3		4		4		2		3		2
		3		4		3		2		4		3		3		2		3		3		2		2		2		5		4		4		4		2		4		4
		3		4		2		1		3		4		3		3		3		4		3		2		2		5		4		4		4		3		4		4
		5		4		3		2		5		3		2		3		5		3		2		3		5		5		5		4		5		5		5		5
		5		3		3		1		4		4		3		3		2		2		1		3		4		4		3		4		2		2		5		5
		1		5		3		4		1		4		3		4		0		3		2		2		0		5		3		4		1		1		2		2
		2		5		4		4		2		5		4		4		2		5		4		4		2		5		4		4		2		1		2		1
		5		4		2		2		3		4		3		4		4		4		4		4		4		4		3		3		4		5		5		5
		4		5		3		3		4		5		4		4		1		5		3		4		4		5		3		4		4		4		5		5
		1		5		4		4		1		4		3		4		2		4		3		4		2		5		4		4		3		2		3		3
		4		4		3		3		3		4		3		4		2		4		4		4		3		5		4		4		4		4		4		5
		3		4		3		2		4		4		3		1		4		3		2		2		4		3		3		3		4		4		5		5
		5		3		3		3		5		3		3		3		1		4		3		3		2		4		3		3		5		5		5		5
		1		5		3		1		2		3		1		2		4		3		2		4		4		4		2		3		4		4		5		4
		5		2		1		1		5		2		1		1		5		3		2		1		5		3		2		1		5		5		5		5
		1		5		4		4		1		5		4		4		1		5		4		4		1		5		4		4		1		1		3		3
		4		3		3		4		3		2		2		4		1		3		3		4		3		4		4		4		3		2		5		4
			5		5		4		4		5		5		4		4		5		5		3		3		0		5		5		4		5		5		5		5
			2		5		4		4		2		5		4		4		4		4		3		3		3		5		5		4		4		4		5		5
			2		5		3		4		2		4		3		4		1		4		3		3		2		5		5		4		1		1		2		3
			2		5		4		4		1		5		4		4		1		5		4		4		1		5		4		4		3		2		2		3
			2		4		3		3		3		3		2		3		3		3		2		3		3		3		2		3		3		3		4		3

## Sheet: Post-survey data
Figure 8
	Question 1			Question 2			Question 3			Question 4			Question 5			Question 6			Question 7			Question 8			Microbiome quiz score
	Kit	No Kit		Kit	No Kit		Kit	No Kit		Kit	No Kit		Kit	No Kit		Kit	No Kit		Kit	No Kit		Kit	No Kit		Kit	No Kit
	4			4			4			5			5			5			3			1			8.6
	4			2			5			5			5			5			5			4			6.5
	4			4			5			5			5			4			4			5			7.6
	4			3			4			4			3			4			2			1			7.8
	5			4			5			5			5			5			4			4			7.2
	5			4			3			4			4			4			3			6			8.9
	4			4			5			5			5			5			4			2			7.2
	5			4			4			5			5			5			4			10			6.2
	4			4			5			5			5			5			4			8			5.8
		3			4			4			4			4			4			3			2			7.6
		4			4			3			4			4			4			2			3			7.3
		4			4			4			4			4			4			4			2			6.9
	4			4			5			5			4			5			3			2			7.2
	4			4			5			4			5			5			5			5			9.8
	5			4			4			4			4			3			3			1			8.3
	3			4			5			4			5			4			2			4			9.5
	4			4			4			3			4			4			3			1			9
	2			2			4			5			5			5			3			1			8.2
	3			3			4			3			5			4			4			4			9.3
	5			3			4			4			3			4			4			3			6.5
	4			4			5			4			5			4			4			2			8.3
		4			4			4			4			4			4			3			1			6.5
		4			3			4			3			3			3			3			2			8.1
	5			3			4			4			4			4			4			4			9.6
	4			2			4			4			4			4			2			2			8.7
	4			4			2			3			4			3			2			4			9.6
	4			4			4			4			4			4			3			3			6.3
	4			3			4			4			5			4			4			3			8.8
	4			2			5			4			4			2			2			7			10
	4			4			4			5			5			5			4			3			8.6
	3			3			3			3			2			3			2			0.25			7.4
	5			4			5			5			4			4			4			3			7.4
		4			3			4			5			5			4			3			4			9.7
	4			3			4			5			4			4			4			6			7.6
	5			4			4			4			5			5			3			3			6.9
	4			3			4			4			4			3			3			5			8.9
	5			1			5			4			5			5			3			3			8.8
	4			4			4			4			4			4			4			1			8.6
	2			4			4			4			4			5			4			3			9.4
	4			4			5			4			4			4			3			4			8.7
	4			4			5			5			5			5			4			2			9.6
	5			2			5			3			4			3			3			2			6.1
	4			2			4			4			4			4			5			4			7.3
	5			3			5			5			5			5			5			3			8.6
	4			4			4			4			4			5			3			4			7.1
	4			4			5			5			5			5			4			3			5.2
	5			4			4			5			5			4			4			2			8.5
	4			4			5			5			5			5			5			2			8.3
	2			3			5			5			5			5			5			3			7.6
	4			4			4			5			4			4			4			10			7.7
	4			2			4			4			4			4			2			1.5			9.4
		3			4			5			3			3			5			2			2			7.6
	4			3			4			4			4			4			4			5			4.2
		4			3			4			4			4			4			4			5			9.5
	4			2			4			4			5			4			3			3			8.5
	4			4			5			4			5			4			4			2.5			8.3
	4			4			4			5			4			4			4			4.5			7.1
	4			3			5			5			4			5			4			2			8.9
	1			1			1			1			1			1			1			8			7.7
		5			4			5			4			4			4			4			3			6.6
		4			4			4			4			4			4			3			2.5			6.2
		4			4			4			4			4			4			2			1			5
		3			3			3			3			4			4			3			1			6.1
		4			4			4			4			4			4			3			1			9.5
		4			4			4			4			3			4			3			1			8.3
		4			4			4			2			3			3			3			2			8.8
		5			4			4			4			5			4			4			2			9
		4			4			4			4			5			5			4			2			9.6
		4			3			4			3			4			4			3			4			8.1
		4			3			4			3			4			4			3			3			8.7
		4			4			4			5			4			5			4			1.5			8.3
		4			4			2			3			3			4			2			1			9.4
		4			4			4			3			3			4			3			3
		4			4			4			4			4			3			3			3			7.3
		3			3			4			2			4			4			2			2			4.3
	4			5			5			5			4			4			4			4			6.4
		4			4			3			4			3			4			3			0			7.1
		4			3			5			5			4			5			3			1			8
		4			3			4			4			3			4			3			1			8.1
		4			3			4			4			4			4			5			2			6.7
		4			4			5			4			5			5			4			4			6.6
		4			3			4			3			4			5			3			2.5			6.1
		4			3			3			3			3			3			3			1			8.3
		4			4			4			3			4			4			3			1.5			7.8
		3			3			3			4			4			4			4			5			6.4
		2			3			3			4			4			4			4			1			8.8
		5			4			5			5			5			5			5			3			8.8
		5			5			5			5			4			5			5			4			7.5
		3			3			4			4			3			3			2			0			8.6
		4			3			3			3			3			3			3			1			4
		4			4			5			3			3			4			4			4			9.8
		5			4			5			5			5			4			5			2			6.6
		4			3			5			4			4			3			2			2			9.7
		5			4			4			5			4			5			3			2			8.6
		4			4			4			5			3			4			4			2.5			8.1
	4			4			4			4			4			4			3			1			8.3
		5			3			3			4			3			4			4			20			7.7
		4			4			4			4			4			4			3			0			9.5
		4			4			4			5			4			4			3			2			5.2
		2			2			4			3			3			3			2			1			7.3
		4			4			5			4			4			5			3			4			7.3
		3			4			4			3			2			3			4			10			8.6
		4			3			4			3			2			3			2			10			6.7
		4			3			4			4			4			4			3			0			7.3
		4			4			3			4			5			4			4			0			7.2
		4			3			4			4			4			4			3			3			5.3
		4			4			4			4			5			4			4			2.5			8.7
		2			3			4			4			3			3			3			1			5.1
		3			4			4			3			4			4			3			1			8.1
		4			4			5			5			4			5			3			3			7.6
		4			4			4			5			3			4			3			1			7.5
		4			3			3			4			3			3			4			1			7.4
		3			3			4			3			3			3			3			1			9.7
		4			4			4			3			3			3			3			1			7
		4			3			4			4			3			4			3			2			8.4
		3			2			4			4			4			4			3			3			6.4
		4			3			4			4			4			5			2			3.5			7.2
		4			4			5			5			5			5			5			5			8.5
		4			4			4			4			4			4			3			1			8.3
		4			3			4			4			4			4			2			1			5.7
		4			4			4			4			3			3			3			2			9.4
		4			4			4			2			3			4			3			2			8.1
		4			2			5			5			4			5			5			5			8.6
		4			3			3			5			3			3			2			2			6.7
		4			4			5			5			5			4			5			2			8.1
		2			4			3			2			3			4			2			2			8.3
		4			4			4			4			4			4			2			1			7.5
		2			3			4			4			3			3			2			0			7.3
		4			4			4			3			4			4			3			4			8.6
		4			3			4			4			4			3			4			2			9.5
		4			3			4			3			3			3			3			0.5			8.7
		4			5			5			4			3			3			2			0.5			7.3
		3			4			4			4			3			4			3			2			2.5
		4			3			5			5			4			5			5			2.5			9.4
	5			4			4			4			2			4			2			3			8.8
		4			4			4			4			5			4			4			2			8.4
		4			4			4			2			4			4			4			3			6.4
		4			3			4			3			3			3			2			2			7
		4			3			4			4			3			4			4			5			7.4
		5			5			5			4			4			4			3			1			8.4
		3			4			4			4			4			5			3			0			7.3
		4			3			4			4			4			4			3			5			8.6
		4			4			4			4			3			4			2			1			9.5
	4			4			4			5			4			4			5			6			7.2
